# Supplementary material for: 5,8-Dimethyl-9H-carbazole Derivatives Blocking hTopo I Activity and Actin Dynamics
Source: Pharmaceuticals (Basel). 2023 Feb 25;16(3):353. doi: 10.3390/ph16030353 (PMC10051477; doi:10.3390/ph16030353)
Supplement: Supplementary file 1 [file pharmaceuticals-16-00353-s001.zip]

Archive with 1 entries (1 files):
- pharmaceuticals-2183581-supplementary.pdf
